# Supplementary material for: Regulatory mechanism of cold-inducible diapause in Caenorhabditis elegans
Source: Nat Commun. 2024 Jul 10;15:5793. doi: 10.1038/s41467-024-50111-8 (PMC11237089; doi:10.1038/s41467-024-50111-8)
Supplement: Supplementary file 4 — Source Data [file 41467_2024_50111_MOESM4_ESM.xlsx]

## Sheet: Fig1
Raw data for Fig 1a
	Lifespan (days)			Generation Time (hours)
Temprature (°C)	Exp#1	Exp#2	Exp#3	Exp#1	Exp#2	Exp#3
20	22.9333	21.8621	22.9369	72	72	72	Generation Time: Every 12 hours of observation
15	32.1752	29.875	29.9615	96	96	96	Generation Time: Every 12 hours of observation
10	44.5493	44.785	43.375	288	288	288	Generation Time: Every 24 hours of observation
Raw data for Fig 1c
Number of animals		day14			day20
		L1-L2	L3-L4	Adult	L1-L2	L3-L4	Adult
Exp#1	N2	0	7	54	0	0	60
	hsf-1(sy441)	68	0	0	57	0	0
Exp#2	N2	0	4	56	0	0	62
	hsf-1(sy441)	59	0	0	52	0	0
Exp#3	N2	0	5	56	0	0	55
	hsf-1(sy441)	62	0	0	53	0	0
Raw data for Fig 1e
Number of animals		Replicate #1			Replicate #2			Replicate #3
		Reproductive	Sterile	Dead	Reproductive	Sterile	Dead	Reproductive	Sterile	Dead
Exp#1	N2	50	9	3	71	7	5	103	7	4
	hsf-1(sy441)	0	0	95	0	0	81	0	0	77
Exp#2	N2	72	11	22	88	14	25	91	11	23
	hsf-1(sy441)	0	0	154	0	0	168	0	0	142
Exp#3	N2	106	18	8	88	14	15	104	17	15
	hsf-1(sy441)	0	0	146	0	0	159	0	0	144
Exp#4	N2	40	7	7	36	4	6	34	9	7
	hsf-1(sy441)	0	0	47	0	0	63	0	1	95
Raw data for Fig 1g
Day when adult worms appeared		Day 0 (non cold shift)	Recovered at day 20	Recovered at day 40	Recovered at day 60
	Exp#1, hsf-1(sy441)	3	6	9	15
	Exp#2, hsf-1(sy441)	3	3	9	No recovery
	Exp#3, hsf-1(sy441)	3	6	15	No recovery
	Exp#4, hsf-1(sy441)	3	6	No recovery	No recovery
	Exp#5, hsf-1(sy441)	3	3	18	No recovery
		Animals were exposed to 9°C for 0, 20, 40 and 60 days and recovered at 20°C.

## Sheet: ExtFig2
Raw data for Extended Data Fig 2c
Small, dpy animals in which P cells and/or L1 alae was difficult to recognize were categolized together in the graph.
	week1
Embryonic lethal	unhatched	total embryos
plate 1	4	30
plate 2	10	30
plate 3	6	30
	20	90
Week1	plate 1	plate 2	plate 3	total		chi-square test
P-, molt- (early L1)	16	18	13	47		P value and statistical significance
P+, molt- (mid L1)	4	1	3	8		Test	Chi-square
P+, molt+ (>L2)	1	0	0	1		Chi-square, df	32.61, 8
ND, molt- (L1 lethal?)	2	0	3	5		P value	<0.0001
ND, ND (L1 lethal?)	0	0	0	0		P value summary	****
total	23	19	19	61		One- or two-sided	NA
						Statistically significant (P < 0.05)?	Yes
Week2	plate 1	plate 2	plate 3	total
P-, molt- (early L1)	9	14	10	33		Data analyzed
P+, molt- (mid L1)	3	2	2	7		Number of rows	5
P+, molt+ (>L2)	2	3	1	6		Number of columns	3
ND, molt- (L1 lethal?)	4	3	8	15
ND, ND (L1 lethal?)	0	2	2	4
total	18	24	23	65
Week3	plate 1	plate 2	plate 3	total
P-, molt- (early L1)	3	7	8	18
P+, molt- (mid L1)	1	2	3	6
P+, molt+ (>L2)	2	4	4	10
ND, molt- (L1 lethal?)	3	4	7	14
ND, ND (L1 lethal?)	4	3	0	7
total	13	20	22	55
Raw data for Extended Data Fig 2d						one-way ANOVA
Body length of hsf-1(sy441) animals (mm)						F	1.672
ID	1 week	2 weeks	3 weeks			P value	0.1938
1	276.959	244.992	237.83			P value summary	ns
2	278.894	180.3	206.643			Significant diff. among means (P < 0.05)?	No
3	223.387	216.112	147.795			R squared	0.03702
4	157.491	250.051	165.123
5	259.929	259.869	155.144			Brown-Forsythe test
6	292.181	254.903	290.063			F (DFn, DFd)	1.219 (2, 87)
7	242.818	260.109	273.584			P value	0.3004
8	266.326	240.421	250.986			P value summary	ns
9	184.396	165.747	333.168			Are SDs significantly different (P < 0.05)?	No
10	257.81	264.263	207.17
11	258.104	175.829	158.875			Bartlett's test
12	235.847	292.737	178.55			Bartlett's statistic (corrected)	2.17
13	186.753	269.613	218.422			P value	0.3379
14	202.371	135.329	224.506			P value summary	ns
15	191.038	150.029	285.215			Are SDs significantly different (P < 0.05)?	No
16	193.882	219.166	260.952
17	192.625	141.049	293.819			ANOVA table	SS	DF	MS	F (DFn, DFd)	P value
18	280.868	192.379	169.797			Treatment (between columns)	7007	2	3503	F (2, 87) = 1.672	P=0.1938
19	276.172	152.611	259.905			Residual (within columns)	182249	87	2095
20	202.019	202.574	307.515			Total	189255	89
21	191.717	167.306	161.155
22	205.228	198.278	230.174			Data summary
23	152.948	150	158.723			Number of treatments (columns)	3
24	204.841	199.447	222.899			Number of values (total)	90
25	278.558	194.635	271.43
26	224.704	198.186	230.493
27	234.526	189.923	275.09
28	246.878	272.363	171.074
29	227.652	180.893	204.859
30	178.898	227.921	259.857

## Sheet: Fig2
Raw data for Fig 2d
Day when adult worms appeared		Recovered at day 14
	Exp#1, N2	3
	Exp#2, N2	3
	Exp#3, N2	3
	Exp#4, N2	3
	Exp#5, N2	3
	Exp#1, hsf-1(sy441)	5
	Exp#2, hsf-1(sy441)	5
	Exp#3, hsf-1(sy441)	4
	Exp#4, hsf-1(sy441)	5
	Exp#5, hsf-1(sy441)	5
	Animals were exposed to 4°C for 14 and recovered at 20°C.

## Sheet: Fig3
Raw data for Fig 3b
Number of animals		day14			day20
	Timing of cold shift	L1-L2	L3-L4	Adult	L1-L2	L3-L4	Adult
Exp#1	N2 (Egg)	0	7	54	0	0	56
	N2 (L1)	0	0	58	0	0	51
	N2 (L2)	0	0	50	0	0	53
	hsf-1(sy441) (Egg)	55	0	0	56	0	0
	hsf-1(sy441) (L1)	52	0	0	50	0	0
	hsf-1(sy441) (L2)	40	14	0	40	17	0
	hsf-1(sy441) (L3)	0	18	36	0	11	43
	hsf-1(sy441) (L4)	0	5	52	0	3	55
Exp#2	N2 (Egg)	0	7	54	0	0	52
	N2 (L1)	0	0	55	0	0	55
	N2 (L2)	0	0	53	0	0	52
	hsf-1(sy441) (Egg)	56	0	0	51	0	0
	hsf-1(sy441) (L1)	57	0	0	53	0	0
	hsf-1(sy441) (L2)	55	15	0	50	19	0
	hsf-1(sy441) (L3)	0	15	37	0	12	46
	hsf-1(sy441) (L4)	0	6	53	0	6	61
Exp#3	N2 (Egg)	0	7	55	0	0	50
	N2 (L1)	0	0	54	0	0	50
	N2 (L2)	0	0	55	0	0	50
	hsf-1(sy441) (Egg)	51	0	0	53	0	0
	hsf-1(sy441) (L1)	50	0	0	53	0	0
	hsf-1(sy441) (L2)	52	12	0	41	13	0
	hsf-1(sy441) (L3)	0	16	38	0	9	46
	hsf-1(sy441) (L4)	0	6	50	0	4	51
Raw data for Fig 3d
Day when adult worms appeared		Recovered at day 14
	Exp#1, N2 (L1)	3
	Exp#2, N2 (L1)	4
	Exp#3, N2 (L1)	4
	Exp#4, N2 (L1)	3
	Exp#1, N2 (L2)	7
	Exp#2, N2 (L2)	4
	Exp#3, N2 (L2)	No recovery
	Exp#4, N2 (L2)	No recovery
	Exp#1, N2 (L3)	2
	Exp#2, N2 (L3)	2
	Exp#3, N2 (L3)	4
	Exp#4, N2 (L3)	2
	Exp#1, N2 (L4)	1
	Exp#2, N2 (L4)	1
	Exp#3, N2 (L4)	1
	Exp#4, N2 (L4)	1
	Exp#1, hsf-1(sy441) (L1)	5
	Exp#2, hsf-1(sy441) (L1)	6
	Exp#3, hsf-1(sy441) (L1)	No recovery
	Exp#4, hsf-1(sy441) (L1)	No recovery
	Exp#1, hsf-1(sy441) (L2)	No recovery
	Exp#2, hsf-1(sy441) (L2)	No recovery
	Exp#3, hsf-1(sy441) (L2)	No recovery
	Exp#4, hsf-1(sy441) (L2)	No recovery
	Exp#1, hsf-1(sy441) (L3)	No recovery
	Exp#2, hsf-1(sy441) (L3)	3
	Exp#3, hsf-1(sy441) (L3)	No recovery
	Exp#4, hsf-1(sy441) (L3)	No recovery
	Exp#1, hsf-1(sy441) (L4)	No recovery
	Exp#2, hsf-1(sy441) (L4)	3
	Exp#3, hsf-1(sy441) (L4)	No recovery
	Exp#4, hsf-1(sy441) (L4)	4
	Animals were exposed to 4°C for 14 and recovered at 20°C.

## Sheet: Fig4 and ExtFig4
Raw data for Fig 4c
Number of animals		day14			day20
		L1-L2	L3-L4	Adult	L1-L2	L3-L4	Adult
Exp#1	N2	0	3	53	0	0	59
	unc-13(e51)	1	16	35	0	0	51
	unc-31(e928)	0	8	48	0	0	52
	hsf-1(sy441)	54	0	0	57	0	0
	hsf-1; unc-13	14	41	3	0	6	48
	hsf-1; unc-31	0	2	50	0	0	52
Exp#2	N2	0	1	52	0	0	59
	unc-13(e51)	2	11	44	0	0	52
	unc-31(e928)	0	9	42	0	0	54
	hsf-1(sy441)	55	0	0	53	0	0
	hsf-1; unc-13	9	45	2	0	3	46
	hsf-1; unc-31	0	5	57	0	0	55
Exp#3	N2	0	4	59	0	0	58
	unc-13(e51)	1	10	32	0	0	59
	unc-31(e928)	0	6	49	0	0	53
	hsf-1(sy441)	52	0	0	42	0	0
	hsf-1; unc-13	11	43	1	0	5	51
	hsf-1; unc-31	0	3	58	0	0	52
Raw data for Fig 4f
Number of animals
		day14			day20			day26
		L1-L2	L3-L4	Adult	L1-L2	L3-L4	Adult	L1-L2	L3-L4	Adult
Exp#1	N2	0	5	56	0	0	53
	capa-1(ok3065)	0	49	5	0	12	55	0	0	53
	nmur-1(ok1387)	0	4	51	0	0	52
	hsf-1(sy441)	53	0	0	56	0	0	52	0	0
	hsf-1; capa-1	9	56	0	0	38	23	0	15	43
	hsf-1; nmur-1	0	4	48	0	0	55
Exp#2	N2	0	5	55	0	0	52
	capa-1(ok3065)	0	47	5	0	8	50	0	0	55
	nmur-1(ok1387)	0	5	55	0	0	55
	hsf-1(sy441)	56	0	0	60	0	0	53	0	0
	hsf-1; capa-1	7	55	0	0	26	29	0	11	47
	hsf-1; nmur-1	0	4	51	0	0	58
Exp#3	N2	0	3	53	0	0	51
	capa-1(ok3065)	0	54	4	0	11	57	0	0	52
	nmur-1(ok1387)	0	6	56	0	0	57
	hsf-1(sy441)	50	0	0	55	0	0	51	0	0
	hsf-1; capa-1	5	54	0	0	31	29	0	12	44
	hsf-1; nmur-1	0	7	58	0	0	59
Raw data for Fig 4i and Extended Data Fig 4g
Number of animals		day14			day20			day26			day32
		L1-L2	L3-L4	Adult	L1-L2	L3-L4	Adult	L1-L2	L3-L4	Adult	L1-L2	L3-L4	Adult
Exp#1	N2	0	14	39	0	1	50
	bas-1(ad446)	0	31	23	0	2	51
	cat-2(n4547)	0	13	42	0	0	52
	tbh-1(ok1196)	0	19	37	0	3	51
	tdc-1(ok914)	0	17	35	0	3	50
	tph-1(mg280)	0	19	38	0	2	52
	hsf-1(sy441)	57	0	0	50	0	0	50	0	0	52	0	0
	hsf-1; bas-1	52	0	0	50	0	0	50	0	0
	hsf-1; cat-2	54	0	0	50	0	0	50	0	0
	hsf-1; tbh-1	50	0	0	50	0	0	50	0	0
	hsf-1; tdc-1	24	28	0	19	38	3	4	28	23	0	23	39
	hsf-1; tph-1	52	0	0	50	0	0	50	0	0
Exp#2	N2	0	12	46	0	0	51
	bas-1(ad446)	0	36	24	0	1	53
	cat-2(n4547)	0	15	44	0	0	51
	tbh-1(ok1196)	0	15	36	0	2	50
	tdc-1(ok914)	0	22	39	0	4	50
	tph-1(mg280)	0	14	37	0	4	52
	hsf-1(sy441)	57	0	0	50	0	0	50	0	0	53	0	0
	hsf-1; bas-1	60	0	0	50	0	0	50	0	0
	hsf-1; cat-2	55	0	0	50	0	0	50	0	0
	hsf-1; tbh-1	52	0	0	50	0	0	50	0	0
	hsf-1; tdc-1	28	25	0	18	47	4	6	25	33	0	17	38
	hsf-1; tph-1	57	0	0	50	0	0	50	0	0
Exp#3	N2	0	11	48	0	0	50
	bas-1(ad446)	0	28	33	0	2	50
	cat-2(n4547)	0	16	45	0	0	55
	tbh-1(ok1196)	0	10	39	0	3	50
	tdc-1(ok914)	0	18	36	0	1	51
	tph-1(mg280)	0	15	36	0	2	52
	hsf-1(sy441)	54	0	0	50	0	0	50	0	0	51	0	0
	hsf-1; bas-1	58	0	0	50	0	0	50	0	0
	hsf-1; cat-2	59	0	0	50	0	0	50	0	0
	hsf-1; tbh-1	52	0	0	50	0	0	50	0	0
	hsf-1; tdc-1	31	23	0	11	40	6	1	25	23	0	18	34
	hsf-1; tph-1	56	0	0	50	0	0	50	0	0
Raw data for Extended Data Fig 4h
Number of animals
Exp#1	hsf-1	200	231	208	203	246	193	250	185	272	197	171	182	189	173	219	208	229	257	277	189	259	225	257	184	277	351	270	271	185	248	204	168	184	204	237	255	291
	hsf-1 bas-1	170	269	233	320	226	229	230	257	274	244	260	211	284	258	206	221	265	210	336	301	310	252	289	250	290	257	265	229	285	274	250
	hsf-1 cat-2	239	293	221	195	151	186	223	101	292	199	239	229	191	279	200	281	298	270	328	180	184	261	217	252	171	249	269	197	182	275	217
	hsf-1 tbh-1	218	209	213	294	156	172	279	218	194	219	217	187	130	169	260	202	229	193	268	236	243	291	244	208	262	151	182	266	310	237	156	243	224	224	271
	hsf-1 tdc-1	506	446	522	501	473	523	447	226	246	449	708	604	564	424	490	488	460	624	592	508	336	561	714	572	368	512	337	536	511	516	455	625	512
	hsf-1 tph-1	211	219	292	335	198	312	207	162	248	310	331	244	250	267	226	288	275	215	289	247	299	227	253	246	219	275	287	288	240	283
	ANOVA summary of the 1st experiment							Number of families	1
	F	106						Number of comparisons per family	5
	P value	<0.0001						Alpha	0.05
	P value summary	****
	Significant diff. among means (P < 0.05)?	Yes						Dunnett's multiple comparisons test	Mean Diff.	95.00% CI of diff.	Below threshold?	Summary	Adjusted P Value	A-?
	R squared	0.7351						hsf-1(sy441) vs. hsf-1; bas-1	-30.96	-67.81 to 5.877	No	ns	0.1322	B	hsf-1; bas-1
								hsf-1(sy441) vs. hsf-1; cat-2	-2.384	-39.23 to 34.46	No	ns	>0.9999	C	hsf-1; cat-2
	Brown-Forsythe test							hsf-1(sy441) vs. hsf-1; tbh-1	3.506	-32.17 to 39.18	No	ns	0.9994	D	hsf-1; tbh-1
	F (DFn, DFd)	6.879 (5, 191)						hsf-1(sy441) vs. hsf-1; tdc-1	-270	-306.2 to -233.8	Yes	****	<0.0001	E	hsf-1; tdc-1
	P value	<0.0001						hsf-1(sy441) vs. hsf-1; tph-1	-32.45	-69.63 to 4.723	No	ns	0.1099	F	hsf-1; tph-1
	P value summary	****
	Are SDs significantly different (P < 0.05)?	Yes						Test details	Mean 1	Mean 2	Mean Diff.	SE of diff.	n1	n2	q	DF
								hsf-1(sy441) vs. hsf-1; bas-1	225.6	256.6	-30.96	14.49	37	31	2.137	191
	Bartlett's test							hsf-1(sy441) vs. hsf-1; cat-2	225.6	228	-2.384	14.49	37	31	0.1645	191
	Bartlett's statistic (corrected)	67.68						hsf-1(sy441) vs. hsf-1; tbh-1	225.6	222.1	3.506	14.03	37	35	0.2499	191
	P value	<0.0001						hsf-1(sy441) vs. hsf-1; tdc-1	225.6	495.6	-270	14.25	37	33	18.95	191
	P value summary	****						hsf-1(sy441) vs. hsf-1; tph-1	225.6	258.1	-32.45	14.62	37	30	2.22	191
	Are SDs significantly different (P < 0.05)?	Yes
	ANOVA table	SS	DF	MS	F (DFn, DFd)	P value
	Treatment (between columns)	1875955	5	375191	F (5, 191) = 106.0	P<0.0001
	Residual (within columns)	676141	191	3540
	Total	2552097	196
	Data summary
	Number of treatments (columns)	6
	Number of values (total)	197
Exp#2	hsf-1	204	284	209	160	245	228	189	232	177	210	262	189	178	266	210	253	254	179	219	177	277	203	332	204	267	197	187	188	266	205	178	189	262	264	283
	hsf-1 bas-1	178	293	256	269	284	264	301	263	246	208	280	254	263	340	235	226	271	257	235	200	262	251	263	280	320	235	276	241	214	329	279	236	240	240	294
	hsf-1 cat-2	216	185	257	280	259	311	163	327	257	216	217	93	199	332	290	201	276	237	220	224	265	295	251	307	180	201	175	259	273	208	181	193	156	217	277
	hsf-1 tbh-1	222	283	290	168	268	205	237	235	220	281	248	225	258	264	210	285	236	199	225	182	172	145	161	239	248	221	308	201	184	302	124	176	167	285	187
	hsf-1 tdc-1	472	383	542	456	344	460	518	490	468	480	756	211	504	592	493	566	539	706	537	603	314	433	510	661	358	441	555	539	633	482	555	536	472	437	242
	hsf-1 tph-1	204	203	234	255	219	210	237	265	288	209	265	163	219	289	300	290	284	345	299	248	299	276	265	240	277	337	246	249	198	341	264	317	195	205	243
	ANOVA summary of the 2nd experiment							Number of families	1
	F	99.47						Number of comparisons per family	5
	P value	<0.0001						Alpha	0.05
	P value summary	****
	Significant diff. among means (P < 0.05)?	Yes						Dunnett's multiple comparisons test	Mean Diff.	95.00% CI of diff.	Below threshold?	Summary	Adjusted P Value	A-?
	R squared	0.7091						hsf-1 vs. hsf-1 bas-1	-35.89	-73.56 to 1.791	No	ns	0.0677	B	hsf-1 bas-1
								hsf-1 vs. hsf-1 cat-2	-10.6	-48.28 to 27.08	No	ns	0.9282	C	hsf-1 cat-2
	Brown-Forsythe test							hsf-1 vs. hsf-1 tbh-1	-0.9714	-38.65 to 36.71	No	ns	>0.9999	D	hsf-1 tbh-1
	F (DFn, DFd)	8.821 (5, 204)						hsf-1 vs. hsf-1 tdc-1	-270.3	-308.0 to -232.6	Yes	****	<0.0001	E	hsf-1 tdc-1
	P value	<0.0001						hsf-1 vs. hsf-1 tph-1	-32.89	-70.56 to 4.791	No	ns	0.1091	F	hsf-1 tph-1
	P value summary	****
	Are SDs significantly different (P < 0.05)?	Yes						Test details	Mean 1	Mean 2	Mean Diff.	SE of diff.	n1	n2	q	DF
								hsf-1 vs. hsf-1 bas-1	223.6	259.5	-35.89	14.88	35	35	2.412	204
	Bartlett's test							hsf-1 vs. hsf-1 cat-2	223.6	234.2	-10.6	14.88	35	35	0.7124	204
	Bartlett's statistic (corrected)	76.11						hsf-1 vs. hsf-1 tbh-1	223.6	224.6	-0.9714	14.88	35	35	0.06529	204
	P value	<0.0001						hsf-1 vs. hsf-1 tdc-1	223.6	493.9	-270.3	14.88	35	35	18.17	204
	P value summary	****						hsf-1 vs. hsf-1 tph-1	223.6	256.5	-32.89	14.88	35	35	2.21	204
	Are SDs significantly different (P < 0.05)?	Yes
	ANOVA table	SS	DF	MS	F (DFn, DFd)	P value
	Treatment (between columns)	1927064	5	385413	F (5, 204) = 99.47	P<0.0001
	Residual (within columns)	790392	204	3874
	Total	2717456	209
	Data summary
	Number of treatments (columns)	6
	Number of values (total)	210
Exp#3	hsf-1	282	193	184	236	179	178	268	193	281	207	192	185	287	181	199	275	331	263	216	226	264	175	191	239	275	189	220	283	246	286	163	200	218
	hsf-1 bas-1	280	181	291	228	205	268	259	250	334	219	258	248	242	317	256	219	262	269	270	275	225	249	251	282	246	237	333	335	287	319	268	271	236
	hsf-1 cat-2	186	224	187	226	208	201	204	267	345	204	236	193	247	155	164	266	252	288	300	341	194	268	99	312	209	247	200	174	250	281	274	257	278
	hsf-1 tbh-1	299	224	123	239	182	245	246	146	261	282	184	177	170	215	314	190	153	231	230	224	262	218	211	214	278	207	275	246	278	201	175	292	221
	hsf-1 tdc-1	354	481	589	535	576	468	735	426	617	511	704	553	308	553	566	609	500	522	640	499	561	465	224	470	437	519	479	367	368	241	486	532	509
	hsf-1 tph-1	211	194	261	291	234	219	264	266	303	207	343	297	289	227	245	189	265	282	258	266	284	299	172	213	222	244	343	271	221	239	268	247	310
	ANOVA summary of the 3rd experiment							Number of families	1
	F	94.75						Number of comparisons per family	5
	P value	<0.0001						Alpha	0.05
	P value summary	****
	Significant diff. among means (P < 0.05)?	Yes						Dunnett's multiple comparisons test	Mean Diff.	95.00% CI of diff.	Below threshold?	Summary	Adjusted P Value	A-?
	R squared	0.7116						hsf-1 vs. hsf-1 bas-1	-35.3	-74.20 to 3.590	No	ns	0.0889	B	hsf-1 bas-1
								hsf-1 vs. hsf-1 cat-2	-7.03	-45.92 to 31.86	No	ns	0.9885	C	hsf-1 cat-2
	Brown-Forsythe test							hsf-1 vs. hsf-1 tbh-1	2.788	-36.11 to 41.68	No	ns	0.9999	D	hsf-1 tbh-1
	F (DFn, DFd)	DFd)	8.249 (5, 192)					hsf-1 vs. hsf-1 tdc-1	-269.7	-308.6 to -230.8	Yes	****	<0.0001	E	hsf-1 tdc-1
	P value	<0.0001						hsf-1 vs. hsf-1 tph-1	-28.45	-67.35 to 10.44	No	ns	0.2301	F	hsf-1 tph-1
	P value summary	****
	Are SDs significantly different (P < 0.05)?	Yes						Test details	Mean 1	Mean 2	Mean Diff.	SE of diff.	n1	n2	q	DF
								hsf-1 vs. hsf-1 bas-1	227.4	262.7	-35.3	15.35	33	33	2.3	192
	Bartlett's test							hsf-1 vs. hsf-1 cat-2	227.4	234.5	-7.03	15.35	33	33	0.4579	192
	Bartlett's statistic (corrected)	69.67						hsf-1 vs. hsf-1 tbh-1	227.4	224.6	2.788	15.35	33	33	0.1816	192
	P value	<0.0001						hsf-1 vs. hsf-1 tdc-1	227.4	497.1	-269.7	15.35	33	33	17.57	192
	P value summary	****						hsf-1 vs. hsf-1 tph-1	227.4	255.9	-28.45	15.35	33	33	1.853	192
	Are SDs significantly different (P < 0.05)?	Yes
	ANOVA table	SS	DF	MS	F (DFn	P value
	Treatment (between columns)	1842395	5	368479	F (5, 192) = 94.75	P<0.0001
	Residual (within columns)	746651	192	3889
	Total	2589045	197
	Data summary
	Number of treatments (columns)	6
	Number of values (total)	198

## Sheet: Fig5 and Fig6
Raw data for Fig 5b and Fig 6e
Number of animals
		day14, 9°C			day20, 9°C
		L1-L2	L3-L4	Adult	L1-L2	L3-L4	Adult
Exp#1	N2	0	7	49	0	0	52
	hsf-1 OE (CF1824)	0	5	57	0	0	55
	xbp-1s OE (AGD927)	0	5	53	0	0	53
	skn-1 b/c OE (LD1)	0	2	55	0	0	58
	daf-16 OE (CF1139)	0	2	52	0	0	53
	hlh-30 OE (MAH235)	0	2	58	0	0	51
	hsf-1(sy441)	63	0	0	56	0	0
	hsf-1; hsf-1 OE	0	56	3	0	11	48
	hsf-1; xbp-1s OE	0	19	43	0	0	50
	hsf-1; skn-1 b/c OE	0	23	55	0	0	50
	hsf-1; daf-16 OE	4	58	0	0	9	53
	hsf-1; hlh-30 OE	0	44	8	0	3	57
Exp#2	N2	0	8	46	0	0	50
	hsf-1 OE (CF1824)	0	7	54	0	0	50
	xbp-1s OE (AGD927)	0	5	58	0	0	50
	skn-1 b/c OE (LD1)	0	1	58	0	0	50
	daf-16 OE (CF1139)	0	1	53	0	0	50
	hlh-30 OE (MAH235)	0	3	48	0	0	50
	hsf-1(sy441)	50	0	0	50	0	0
	hsf-1; hsf-1 OE	0	53	3	0	14	60
	hsf-1; xbp-1s OE	0	19	42	0	0	50
	hsf-1; skn-1 b/c OE	0	22	58	0	0	50
	hsf-1; daf-16 OE	3	52	0	0	8	48
	hsf-1; hlh-30 OE	0	51	4	0	2	55
Exp#3	N2	0	6	62	0	0	50
	hsf-1 OE (CF1824)	0	6	77	0	0	50
	xbp-1s OE (AGD927)	0	5	72	0	0	50
	skn-1 b/c OE (LD1)	0	1	61	0	0	50
	daf-16 OE (CF1139)	0	1	51	0	0	50
	hlh-30 OE (MAH235)	0	2	77	0	0	50
	hsf-1(sy441)	50	0	0	50	0	0
	hsf-1; hsf-1 OE	0	51	3	0	14	52
	hsf-1; xbp-1s OE	0	15	42	0	0	50
	hsf-1; skn-1 b/c OE	0	26	40	0	0	50
	hsf-1; daf-16 OE	6	59	0	0	10	53
	hsf-1; hlh-30 OE	0	55	11	0	2	49
Raw data for Fig 5e and 5f
Number of animals		day14, 9°C			day20, 9°C			day3, 25°C
		L1-L2	L3-L4	Adult	L1-L2	L3-L4	Adult	Arrested (L1-L3)	Adult
Exp#1	N2	0	12	38	0	0	55	0	50
	drSi13	0	8	40	0	0	53	0	50
	drSi28	0	14	36	0	0	53	0	50
	hsf-1(sy441)	55	0	0	52	0	0	56	0
	hsf-1;drSi13	14	42	3	0	6	55	6	48
	hsf-1;drSi28	9	52	5	0	3	52	60	0
Exp#2	N2	0	11	40	0	0	50	0	52
	drSi13	0	8	45	0	0	51	0	54
	drSi28	0	9	42	0	0	50	0	52
	hsf-1(sy441)	51	0	0	53	0	0	53	0
	hsf-1;drSi13	11	42	5	0	9	46	5	49
	hsf-1;drSi28	14	40	4	0	11	46	54	0
Exp#3	N2	0	7	48	0	0	50	0	50
	drSi13	0	7	46	0	0	53	0	51
	drSi28	0	9	48	0	0	52	0	51
	hsf-1(sy441)	50	0	0	52	0	0	53	0
	hsf-1;drSi13	13	38	5	0	8	44	5	50
	hsf-1;drSi28	9	43	5	0	6	45	53	0
Raw data for Fig 5i
Number of animals		day14, 9°C			day20, 9°C			day26, 9°C
		L1-L2	L3-L4	Adult	L1-L2	L3-L4	Adult	L1-L2	L3-L4	Adult
Exp#1	N2	0	12	38	0	0	50
	ges-1p::hsf-1 (Intestinal)	0	8	40	0	0	50
	unc-14p::hsf-1 (Pan-neuronal)	0	14	36	0	0	50
	hsf-1(sy441)	50	0	0	50	0	0	50	0	0
	hsf-1; ges-1p::hsf-1	15	35	0	13	14	37	10	6	38
	hsf-1; unc-14p::hsf-1	50	0	0	50	0	0	50	0	0
Exp#2	N2	0	6	46	0	0	50
	ges-1p::hsf-1 (Intestinal)	0	11	37	0	0	50
	unc-14p::hsf-1 (Pan-neuronal)	0	20	43	0	0	50
	hsf-1(sy441)	50	0	0	50	0	0	50	0	0
	hsf-1; ges-1p::hsf-1	18	46	0	15	12	33	12	4	42
	hsf-1; unc-14p::hsf-1	50	0	0	50	0	0	50	0	0
Exp#3	N2	0	8	48	0	0	50
	ges-1p::hsf-1 (Intestinal)	0	14	42	0	0	50
	unc-14p::hsf-1 (Pan-neuronal)	0	17	37	0	0	50
	hsf-1(sy441)	50	0	0	50	0	0	50	0	0
	hsf-1; ges-1p::hsf-1	16	47	0	10	18	38	10	5	38
	hsf-1; unc-14p::hsf-1	50	0	0	50	0	0	50	0	0
Raw data for Fig 6b
Number of animals		day20, 9°C
		L1-L2	L3-L4	Dauer	Adult
Exp#1	hsf-1(sy441)	53	0	0	0
	hsp-90(p673)	0	0	0	52
	hsf-1; hsp-90	0	11	9	32
Exp#2	hsf-1(sy441)	54	0	0	0
	hsp-90(p673)	0	0	0	55
	hsf-1; hsp-90	0	9	13	44
Exp#3	hsf-1(sy441)	55	0	0	0
	hsp-90(p673)	0	0	0	57
	hsf-1; hsp-90	0	6	11	30

## Sheet: ExtFig 7
Raw data for Extended Data Fig 7d
Number of animals
		day14			day20
		L1-L2	L3-L4	Adult	L1-L2	L3-L4	Adult
Exp#1	N2	0	3	48	0	0	50
	skn-1 b OE	0	7	46	0	0	50
	hsf-1(sy441)	52	0	0	50	0	0
	hsf-1; skn-1 b OE	57	0	0	53	0	0
Exp#2	N2	0	4	54	0	0	50
	skn-1 b OE	0	10	43	0	0	50
	hsf-1(sy441)	50	0	0	50	0	0
	hsf-1; skn-1 b OE	50	0	0	50	0	0
Exp#3	N2	0	2	49	0	0	50
	skn-1 b OE	0	9	46	0	0	50
	hsf-1(sy441)	50	0	0	50	0	0
	hsf-1; skn-1 b OE	50	0	0	50	0	0

## Sheet: Fig7b and ExtFig8
Raw data for Fig 7b and Extended Data Fig 8
Number of surviving animals on day 19 at 20 °C
		#1		#2		#3
		Survived	Total	Survived	Total	Survived	Total
Controls	N2	47	54	37	42	42	46
	hsf-1(sy441) original	7	61	4	50	6	43
	skn-1 b/c::gfp	59	65	51	56	51	57
	hsf-1; skn-1 b/c:::gfp	14	48	22	46	13	44
EMS strains	#01	7	33	13	51	14	59
	#02	6	64	7	60	12	72
	#03	0	49	5	56	4	62
	#04	48	58	56	63	45	51
	#05	14	61	16	76	12	68
	#06	47	65	61	69	54	62
	#07	0	73	0	78	0	56
	#08	7	52	9	66	6	65
	#09	6	40	13	46	9	52
	#10	8	68	5	48	10	56
	#11	6	47	4	52	6	55
	#12	3	50	5	59	6	64
	#13	7	77	2	64	2	71
	#14	8	63	10	60	7	66
	#15	2	34	1	48	2	45
	#16	8	57	5	54	6	56
	#17	2	37	2	35	0	40
	#18	6	50	5	46	9	58
	#19	6	65	4	57	2	41
	#20	5	49	4	42	3	47
	#21	5	52	6	49	5	42
	#22	3	66	4	52	5	56
	#23	16	31	11	34	14	38
	#24	2	53	4	48	6	48
	#25	3	45	3	57	4	54
	#26	2	60	6	54	8	72
	#27	50	55	36	42	31	36
	#28	3	59	0	54	4	70
	#29	3	46	9	58	6	48
	#30	32	54	22	28	20	32
	#31	22	29	24	35	17	27
	#32	36	64	34	70	25	56
	#33	6	38	4	33	4	32
	#34	0	53	0	50	0	44
	#35	5	51	10	56	2	46
	#36	23	50	29	62	24	54
	#37	21	26	24	31	19	26
	#38	22	64	24	57	19	61
	#39	41	45	54	63	60	68
	#40	14	74	27	68	18	66
	#41	4	53	5	56	3	49
	#42	44	62	41	57	45	61
	#43	3	58	5	53	7	60
	#44	2	55	2	50	2	45
	#45	12	37	8	40	7	39
	#46	3	44	5	57	4	51
	#47	4	48	4	53	6	54
	#48	14	26	14	33	10	30
	#49	60	65	66	68	44	47
Number of surviving animals on day 25 at 15 °C
		#1		#2		#3
		Survived	Total	Survived	Total	Survived	Total
Controls	N2	48	54	58	62	53	59
	hsf-1(sy441) original	3	58	3	66	5	67
	skn-1 b/c::gfp	56	61	63	69	67	73
	hsf-1; skn-1 b/c:::gfp	13	48	9	43	10	46
EMS strains	#01	7	64	8	79	5	72
	#02	15	68	10	75	13	70
	#03	0	69	4	63	4	62
	#04	10	57	13	62	7	59
	#05	1	55	5	67	4	70
	#06	9	73	9	70	4	76
	#07	7	67	14	64	9	60
	#08	16	77	14	71	9	64
	#09	13	68	9	62	10	66
	#10	7	63	12	68	4	72
	#11	12	70	13	73	10	70
	#12	7	76	9	74	7	66
	#13	2	69	5	65	4	70
	#14	8	67	5	75	5	71
	#15	2	64	1	67	4	53
	#16	8	68	13	70	12	65
	#17	9	39	6	37	6	34
	#18	1	69	2	60	0	53
	#19	3	53	5	54	3	58
	#20	1	57	3	51	3	52
	#21	23	56	17	62	17	58
	#22	5	53	8	55	4	53
	#23	9	36	9	34	7	39
	#24	4	69	4	76	3	72
	#25	8	71	8	75	10	78
	#26	3	66	1	67	3	76
	#27	31	64	22	69	20	67
	#28	16	68	17	61	14	63
	#29	2	33	4	40	2	46
	#30	44	65	44	53	41	51
	#31	42	54	42	49	30	35
	#32	55	67	58	74	51	64
	#33	5	37	4	35	7	34
	#34	4	63	6	57	4	48
	#35	7	48	6	56	8	52
	#36	27	46	26	40	20	31
	#37	43	64	46	63	44	69
	#38	7	57	4	59	5	56
	#39	11	52	13	58	11	63
	#40	25	66	28	70	22	68
	#41	3	35	4	48	6	42
	#42	65	74	62	69	64	78
	#43	3	56	3	61	2	64
	#44	7	66	5	62	8	57
	#45	9	62	12	53	8	66
	#46	8	53	5	61	5	64
	#47	14	59	12	52	15	57
	#48	28	37	26	34	19	31
	#49	56	68	56	72	53	75

## Sheet: Fig7d and ExtFig 10
Raw data for SNP plot of EMS#21 (Extended Data Fig 10)
Chromosome I		Chromosome II		Chromosome III		Chromosome IV		Chromosome V		Chromosome X
Position	Ratio (SNP/N2)	Position	Ratio (SNP/N2)	Position	Ratio (SNP/N2)	Position	Ratio (SNP/N2)	Position	Ratio (SNP/N2)	Position	Ratio (SNP/N2)
238680	0.2	386736	0.632653	5868829	0.363636	354744	0.241379	772560	0.42	2335922	0.594595
3033610	0.447368	947592	0.551724	7378363	0.296296	373150	0.118644	1161294	0.348837	3013101	0.517857
3377961	0.519481	1807951	0.538462	7843230	0.433333	1238189	0.269231	1534412	0.436364	4591515	0.62963
3400346	0.40678	2132239	0.487805	7984493	0.25	3260939	0.328125	1645803	0.34	4914869	0.628571
4955275	0.411765	3185470	0.72	8014890	0.410256	7340653	0.338983	2854410	0.469388	6304901	0.612903
6037300	0.41791	3399087	0.714286	8806900	0.245614	10185728	0.468354	3548820	0.4	6997833	0.557692
6796095	0.461538	5024649	0.8	10429031	0.254902	10371781	0.326923	4858182	0.375	7852964	0.596491
7705222	0.588235	nsy-1(hru5) C694T		10436890	0.266667	12660408	0.478873	6764243	0.344828	8163014	0.68
7932873	0.454545	5352676	0.738462	10679492	0.416667	14492740	0.2	6766196	0.365079	10222752	0.631579
8167756	0.410714	6187094	0.846154	13006868	0.34	15720772	0.581818	6831892	0.383721	11731294	0.642857
8294951	0.408163	6635905	0.784314					7353676	0.375	12705781	0.52381
8572419	0.454545	7562029	0.759259					7498112	0.30303	13660996	0.647059
9273773	0.4375	7712412	0.714286					7566761	0.458333	14496348	0.606061
9388204	0.354839	8480808	0.6					7955116	0.355932	14964716	0.646154
10330176	0.571429	8524016	0.606557					8360959	0.363636	16507395	0.58209
10641128	0.492537	8660810	0.709677					8374056	0.421875
11334633	0.313725	8715863	0.568966					10282232	0.305085
11765388	0.47541	8906314	0.678571					11349588	0.36
11832226	0.418182	9411418	0.698113					11573885	0.214286
12538292	0.5625	10257122	0.617021					12625677	0.298246
12951917	0.328571	10586510	0.739726					12707222	0.346939
		11326674	0.728814					14082969	0.3125
		14679299	0.5					14779033	0.152542
								14783774	0.462687
								15580196	0.396552
								15969142	0.4
								17458896	0.4
								17465341	0.254902
								19494989	0.245614
Raw data for SNP plot of EMS#27 (Extended Data Fig 10)
Chromosome I		Chromosome II		Chromosome III		Chromosome IV		Chromosome V		Chromosome X
Position	Ratio (SNP/N2)	Position	Ratio (SNP/N2)	Position	Ratio (SNP/N2)	Position	Ratio (SNP/N2)	Position	Ratio (SNP/N2)	Position	Ratio (SNP/N2)
1610873	0.313725	615389	0.470588	831970	0.291667	239991	0.265306	474611	0.318182	860841	0.227273
1645591	0.325581	1539407	0.428571	976466	0.322034	267683	0.265625	990457	0.22449	986518	0.327586
1804396	0.435897	2097072	0.25	2243381	0.173077	752062	0.301887	1873711	0.295455	1054253	0.263158
2898286	0.184211	2313323	0.339623	2679724	0.339286	1412933	0.288462	2836155	0.603774	3594988	0.269231
3611970	0.303571	2722819	0.529412	2828919	0.32	2216677	0.309859	6018144	0.361702	5789305	0.270833
4278230	0.538462	3058713	0.27027	2937489	0.245614	5205632	0.232143	6176926	0.210526	7537640	0.439394
4902672	0.44	3247845	0.610169	3848111	0.375	5623420	0.351852	6364898	0.419355	7802674	0.304348
6439652	0.261538	4628300	0.215686	4717525	0.306122	7111109	0.298246	6768578	0.25	13241693	0.435897
6729225	0.25	4631833	0.264151	5026962	0.230769	7486546	0.118644	7323223	0.254545	13272531	0.261538
10402293	0.276596	5003105	0.195652	5138197	0.3	7504247	0.477273	8024587	0.411765	14529052	0.254902
12220355	0.163265	5025638	0.76	5413851	0.33871	7790378	0.267606	8030574	0.301887	14944540	0.296296
14225081	0.229167	nsy-1(hru10) C1195T		5778179	0.350877	8135170	0.210526	8159205	0.322034	16335506	0.270833
14331973	0.243902	5078550	0.766667	5795010	0.322581	8150279	0.26087	10228174	0.295082	17214474	0.14
14785709	0.255319	5208468	0.25641	5895274	0.344828	8189838	0.196078	10294223	0.35	17407482	0.358491
		6271060	0.303571	6500651	0.269231	8622272	0.215686	12762474	0.209302	17609658	0.434783
		6387913	0.381818	6616888	0.339286	8838170	0.44186	13275918	0.414634
		6531348	0.672414	6892568	0.342105	8881947	0.339286	15466107	0.411765
		6741766	0.636364	7503074	0.327869	8901924	0.203704	16015626	0.304348
		7016866	0.678571	8195065	0.26	9860806	0.189655	16194978	0.28
		7066096	0.387755	9540608	0.235294	9904418	0.258621	18763473	0.177419
		8227676	0.244444	9577145	0.326923	11336417	0.396552	20057181	0.24
		8367544	0.666667	10329209	0.222222	11600062	0.390625	20477439	0.270833
		8441987	0.608696	10349228	0.270833	12301214	0.380952	20494428	0.217391
		8681566	0.684211	10643243	0.290323	12825414	0.188679	20889216	0.32
		8724845	0.25974	12420266	0.262295	12839979	0.283019
		8806472	0.8	13365646	0.4375	12916881	0.423077
		9232117	0.177778			14691698	0.254902
		9502929	0.722222			16651061	0.222222
		9703521	0.681818			16989706	0.314815
		9705508	0.795918			17402776	0.236842
		9705542	0.843137			17445644	0.346154
		10258134	0.241379
		10322042	0.75
		10331061	0.229508
		10713012	0.209302
		11246998	0.341463
		11610383	0.403846
		14852679	0.130435
Raw data for SNP plot of EMS#28 (Extended Data Fig 10)
Chromosome I		Chromosome II		Chromosome III		Chromosome IV		Chromosome V		Chromosome X
Position	Ratio (SNP/N2)	Position	Ratio (SNP/N2)	Position	Ratio (SNP/N2)	Position	Ratio (SNP/N2)	Position	Ratio (SNP/N2)	Position	Ratio (SNP/N2)
2898286	0.566667	2097072	0.652174	831970	0.615385	239991	0.269231	474611	0.3125	860841	0.694444
3611970	0.425532	2313323	0.729167	976466	0.5	267683	0.291667	990457	0.377778	1054253	0.666667
6439652	0.603774	3058713	0.956522	2937489	0.492308	752062	0.388889	1873711	0.380952	3594988	0.711111
6729225	0.4	4628300	0.935484	4717525	0.333333	1412933	0.320755	6018144	0.326087	5789305	0.705882
10402293	0.510204	4631833	0.925926	5026962	0.268293	2216677	0.285714	6173792	0.163265	13241693	0.673913
12220355	0.302326	5003105	0.978723	6500651	0.25641	5205632	0.490196	6177111	0.333333	13272531	0.791667
12658942	0.162791	5208468	0.948276	6616888	0.468085	7111109	0.489796	6364898	0.367347	14529052	0.578947
13554222	0.155556	6271060	0.888889	6892568	0.428571	7790378	0.4375	6768578	0.255319	14944540	0.596491
14225081	0.365385	6387913	0.979167	8195065	0.44	8135170	0.325	7323223	0.318182	16335506	0.615385
14331973	0.345455	7066096	0.828125	10329209	0.342105	8150279	0.478261	8159205	0.255319	17214474	0.482143
		8227676	0.847826	10349228	0.261905	8189838	0.470588	8701097	0.355556	17407482	0.452381
		8724845	0.94	10643243	0.355556	8622272	0.271186	8702240	0.210526
		9232117	0.92	13365646	0.306122	8901924	0.358974	10228174	0.213115
		gst-13(hru26) G516A				9860806	0.425	12762474	0.310345
		10258134	0.906977			9904418	0.372093	15466107	0.270833
		10331061	0.916667			12825414	0.395833	16015626	0.304348
		10349295	0.166667			12839979	0.463415	16194978	0.3
		10713012	0.926829			16651061	0.381818	16848969	0.159091
		11246998	0.979592					18763473	0.454545
		11610383	0.9					20494428	0.3
		12319018	0.119048
		14852679	0.628571
Raw data for SNP plot of EMS#30 (Fig 7d)
Chromosome I		Chromosome II		Chromosome III		Chromosome IV		Chromosome V		Chromosome X
Position	Ratio (SNP/N2)	Position	Ratio (SNP/N2)	Position	Ratio (SNP/N2)	Position	Ratio (SNP/N2)	Position	Ratio (SNP/N2)	Position	Ratio (SNP/N2)
506648	0.157895	1773344	0.32	181938	0.194444	697473	0.352941	568090	0.208333	666126	0.12766
2205208	0.233333	2991177	0.529412	1153647	0.137255	1257044	0.56	921622	0.116279	1718523	0.444444
2646856	0.25	3153733	0.333333	2204699	0.131579	4076930	0.121951	4578817	0.203704	1917593	0.157895
3718430	0.428571	3962640	0.47619	4250013	0.439024	4606982	0.263158	5258304	0.222222	5709818	0.511628
4687920	0.313725	6540562	0.489796	4644350	0.323529	7596082	0.25	5343800	0.193548	8497903	0.125
5299698	0.5	7783034	0.45098	5673348	0.344828	9379936	0.14	5735691	0.163265	10968536	0.125
5798468	0.195652	9179004	0.478261	6758728	0.545455	11971941	0.234043	6124373	0.159091	10998101	0.135135
6056948	0.157895	9826566	0.521739	9544037	0.25	12237344	0.265306	6173504	0.5	12045161	0.161765
6526551	0.195122	10479320	0.428571	11045405	0.176471			6176454	0.27027	12048695	0.784314
7076912	0.509434	11130559	0.594595	12030211	0.205128			6176489	0.235294	15069862	0.152542
7167626	0.463415	11217275	0.466667	13564617	0.173913			8705741	0.2
7578786	0.395349	11298732	0.139535					10739092	0.266667
7961273	0.432432	12498187	0.47619					10885382	0.146341
8334382	0.188679	12606331	0.520833					11112885	0.212766
9253132	0.375	13403062	0.131579					12045837	0.119048
9688197	0.409091	14813545	0.48					14108966	0.321429
9844028	0.166667							16517423	0.153846
11374245	0.181818							17765989	0.322581
11737668	0.179487							18234980	0.382979
11900435	0.220126							18423182	0.285714
11901107	0.205298							20612186	0.456522
12021113	0.218182							20675936	0.351852
12070083	0.133858
12385785	0.633333
12663161	0.155556
13233387	0.723404
13310266	0.633333
14239847	0.714286
14783065	0.860465
sur-2(hru33) C1885T
14840246	0.142857
14863432	0.156863
Raw data for SNP plot of EMS#31 (Extended Data Fig 10)
Chromosome I		Chromosome II		Chromosome III		Chromosome IV		Chromosome V		Chromosome X
Position	Ratio (SNP/N2)	Position	Ratio (SNP/N2)	Position	Ratio (SNP/N2)	Position	Ratio (SNP/N2)	Position	Ratio (SNP/N2)	Position	Ratio (SNP/N2)
506648	0.588235	253738	0.439024	83225	0.290323	771662	0.34	921622	0.219512	666126	0.790698
1271505	0.25	1435427	0.309524	1153647	0.446809	771921	0.162791	4032947	0.243243	1917593	0.682927
2138992	0.8	2766740	0.727273	1968742	0.423077	1393901	0.166667	4288461	0.181818	2014359	0.684211
3292754	0.948718	2946104	0.618182	3430078	0.411765	4076930	0.413043	6097936	0.243243	2585582	0.630435
5798468	0.921053	2946190	0.673077	12030211	0.416667	4653396	0.297297	6124373	0.3	3268417	0.619048
mtk-1(hru37) C2107T		8174519	0.520833	13564617	0.52	7591406	0.253333	6173228	0.4	7085437	0.695652
6056948	1	9784989	0.540541			7598002	0.189189	6176454	0.212766	7142620	0.651163
6431202	0.95	10014899	0.439024			9527008	0.333333	6181036	0.229167	8497903	0.692308
7637087	0.948718	11133129	0.194444					6534866	0.3	9574915	0.47619
8334382	0.980769	11298732	0.65					7059617	0.22449	10998101	0.655172
8661390	0.953488	13390833	0.386364					7372070	0.226415	11086888	0.578947
9844028	0.933333	13403062	0.431818					8084247	0.323529	11952404	0.666667
10094254	0.95122	13808056	0.416667					11728278	0.382353	12045161	0.571429
10273018	0.176471							13004790	0.405405	13517487	0.129032
10599350	0.9375							14302216	0.243902	14895158	0.6
11018633	0.925							14711563	0.346939	15069862	0.542857
11374245	0.837838							14718725	0.245614	15773897	0.478261
11386408	0.868421							15407701	0.288889
11737668	0.902439							17552768	0.243243
11908088	0.201087
11959125	0.149351
12016697	0.189873
12119540	0.20904
12120712	0.156425
12352521	0.939394
13412263	0.552632
13913643	0.690476
13939857	0.5
14783269	0.586957
14840246	0.62
14863432	0.7
Raw data for SNP plot of EMS#39 (Extended Data Fig 10)
Chromosome I		Chromosome II		Chromosome III		Chromosome IV		Chromosome V		Chromosome X
Position	Ratio (SNP/N2)	Position	Ratio (SNP/N2)	Position	Ratio (SNP/N2)	Position	Ratio (SNP/N2)	Position	Ratio (SNP/N2)	Position	Ratio (SNP/N2)
392543	0.956522	7367499	0.188679	1864366	0.509091	416581	0.88	180208	0.78125	3381054	0.837209
562933	0.94	10106350	0.75	1966020	0.410256	1750179	0.822222	647746	0.826923	13475508	0.981132
1271485	0.5	10757522	0.705882	4629849	0.693878	2262181	0.766667	1813873	0.848485	16085082	0.979167
4188403	0.979167	13388642	0.707317	4749061	0.642857	6015257	0.886364	1928728	0.729167
4270242	0.970588	13403216	0.675676	4889495	0.589286			2030306	0.520833
4640866	1	13659292	0.769231	7178421	0.766667			2237725	0.214286
6664299	1	14968858	0.729167	7905272	0.517241			2237755	0.3
6906316	1			11369474	0.69697			2237759	0.3
smg-1(hru112) G4031A								2237765	0.259259
7071875	1							3633872	0.685714
8446343	1							6179549	0.307018
8837338	1							6179551	0.194915
8947567	1							10942620	0.829268
8974202	0.97619							15238472	0.9
9688318	1							16259449	0.816327
12839303	1							18984035	0.840909
								19485394	0.775
								19860326	0.848485
Raw data for SNP plot of EMS#40 (Extended Data Fig 10)
Chromosome I		Chromosome II		Chromosome III		Chromosome IV		Chromosome V		Chromosome X
Position	Ratio (SNP/N2)	Position	Ratio (SNP/N2)	Position	Ratio (SNP/N2)	Position	Ratio (SNP/N2)	Position	Ratio (SNP/N2)	Position	Ratio (SNP/N2)
1176619	1	207912	0.419355	1764642	0.482759	3586002	0.26087	146233	0.436364	99329	0.682927
smg-2(hru140) C145T		811141	0.416667	2154909	0.416667	4358670	0.27451	1044335	0.522727	5358351	0.222222
3947774	0.568182	921089	0.444444	4008237	0.552632	4597398	0.282051	1214032	0.214286	7394180	0.615385
4761025	0.555556	1030853	0.384615	4718280	0.424242	5662786	0.145833	3400815	0.452381	7408456	0.416667
10269097	0.2125	1126529	0.386364	4773541	0.35	9389395	0.25	4292150	0.229167	7408532	0.558824
10877347	0.410256	1258244	0.526316	5532138	0.133333	10013304	0.268293	4386260	0.342105	8917986	0.68
11741673	0.414634	1600355	0.325	5918918	0.433962	12525323	0.3125	6172192	0.214286	11055683	0.127273
14735836	0.365854	2210337	0.391304	7131285	0.5	12900871	0.113208	6182743	0.256757	14278736	0.595745
		4140929	0.375	7180871	0.470588	12944094	0.24	6499282	0.291667
		4155808	0.352941	9197417	0.454545	13094791	0.179487	7410495	0.38
		10496660	0.333333	10295744	0.395349	13654445	0.185185	7484836	0.385965
		12491021	0.147541	10295903	0.37931	16200101	0.125	7812880	0.411765
				13769476	0.416667	16824249	0.265306	8412602	0.179487
								8700802	0.227273
								8995603	0.382979
								9552811	0.25
								9919756	0.232558
								11768631	0.480769
								12409522	0.333333
								12892771	0.28
								13044519	0.372549
								13147805	0.411765
								13911426	0.311111
								14416755	0.488372
								14894677	0.3125
								15882961	0.315789
								16070539	0.188679
								16070540	0.203704
								17802472	0.317073
								18971031	0.628571
								19136746	0.566038
								20577043	0.666667
Raw data for SNP plot of EMS#48 (Extended Data Fig 10)
Chromosome I		Chromosome II		Chromosome III		Chromosome IV		Chromosome V		Chromosome X
Position	Ratio (SNP/N2)	Position	Ratio (SNP/N2)	Position	Ratio (SNP/N2)	Position	Ratio (SNP/N2)	Position	Ratio (SNP/N2)	Position	Ratio (SNP/N2)
684187	0.555556	87504	0.470588	945133	0.351351	2936472	0.235294	2225861	0.306122	465607	0.491228
4694579	0.839286	782913	0.666667	2930194	0.270833	2988898	0.381818	2583327	0.340909	929262	0.245283
7249194	0.871795	947658	0.537313	4790085	0.278689	2995346	0.272727	4830150	0.314815	1826610	0.5
8939626	0.88	1786054	0.348837	5029267	0.377778	6274533	0.428571	5954602	0.452381	2625113	0.372549
12959302	0.818182	1923463	0.444444	6015923	0.301887	7486749	0.3	5954680	0.333333	5065636	0.488372
13800970	0.809524	2050093	0.181818	7664781	0.209302	7598455	0.193548	8513373	0.229167	6210890	0.315789
14780767	0.862745	3189971	0.333333	8026735	0.264151	7696465	0.408451	8701097	0.344828	8749033	0.543478
sur-2(hru146) G3387A		3247386	0.345455	11705891	0.372549	8263176	0.301587	8706260	0.384615	9555074	0.482759
		3834317	0.201923	12494602	0.372549	9680593	0.305556	8811830	0.289474	11515299	0.535714
		5411015	0.254545			10354915	0.2	11291297	0.266667	12224325	0.4
						12100925	0.382979	11751356	0.42	13292049	0.416667
						12286561	0.304348	12003741	0.258621	13642078	0.491803
						17029222	0.243243	12926527	0.4	14393626	0.416667
								13332298	0.230769	17044719	0.560976
								13405620	0.297872
								13448293	0.35
								13839853	0.333333
								14019289	0.283019
								16221380	0.290909
								16860340	0.40625
								17299326	0.3125
								19858754	0.28125
								20323021	0.305085
								20892115	0.3
Raw data for SNP plot of EMS#49 (Fig 7d)
Chromosome I		Chromosome II		Chromosome III		Chromosome IV		Chromosome V		Chromosome X
Position	Ratio (SNP/N2)	Position	Ratio (SNP/N2)	Position	Ratio (SNP/N2)	Position	Ratio (SNP/N2)	Position	Ratio (SNP/N2)	Position	Ratio (SNP/N2)
618828	0.166667	959573	0.8125	2449988	0.369565	1302046	0.534884	525083	0.575758	374011	0.475
5365929	0.478261	1655590	0.714286	3299678	0.305556	1975436	0.394737	667280	0.411765	929758	0.686275
6422973	0.538462	1848048	0.711538	4601622	0.326923	3864038	0.421053	2166556	0.529412	3506370	0.609756
6839017	0.227273	2259762	0.969697	4696092	0.365385	3926720	0.387097	3104985	0.5	4746478	0.517241
7206606	0.543478	2657529	0.925926	4698832	0.217391	4666540	0.522727	5609142	0.444444	4973031	0.54386
8033848	0.468085	3754298	0.96875	4917062	0.339286	5481307	0.486486	6172955	0.255319	5104544	0.571429
8083920	0.545455	rcd-1(hri150) G378A		5325352	0.317073	6371427	0.324324	6175389	0.207547	5450218	0.537037
8837338	0.119048	6338990	0.688889	6030182	0.217391	6425841	0.25641	6176926	0.313433	5831392	0.512821
8890577	0.545455	9340270	0.844444	6220951	0.390244	7591406	0.21875	6177111	0.444444	6360315	0.464286
9689690	0.54	9780075	0.792453	7939849	0.35	7598374	0.205882	6179549	0.21875	9695801	0.464286
10428571	0.487179	10014377	0.592593	8024319	0.32	7876150	0.456522	6179551	0.19	9997932	0.5
10789324	0.606061	10173054	0.605263	9784644	0.309091	8792027	0.340909	6181025	0.2	10673159	0.555556
11504027	0.605263			9786784	0.289474	8868251	0.232558	6586197	0.490566	11563045	0.520833
15070000	0.605263			10228411	0.228571	10229373	0.285714	6636084	0.319149	11687789	0.552632
				10931913	0.318182	11334431	0.4375	6840016	0.464286	12111102	0.444444
				11890470	0.136364	11403172	0.26	7086110	0.545455	12507155	0.45098
				13622169	0.5	14940359	0.30303	7086374	0.40625	15613729	0.545455
						17459386	0.470588	8685463	0.52381	17214081	0.528302
								9439281	0.192982
								10492850	0.411765
								10753945	0.432432
								12147522	0.473684
								che-11(hru153) C1603T
								12622967	0.392857
								14260718	0.416667
								14308792	0.461538
								14333441	0.473684
								15734581	0.321429
								16865807	0.560976
								17926641	0.3
								18432729	0.422222

## Sheet: Fig8
Raw data for Fig 8c
Number of animals		day14				day20				day26				day32
		L1-L2	L3-L4	Adult	Rod-like lethal	L1-L2	L3-L4	Adult	Rod-like lethal	L1-L2	L3-L4	Adult	Rod-like lethal	L1-L2	L3-L4	Adult	Rod-like lethal
Exp#1	N2(Bleached)	0	37	18	0	0	0	50	0	0	0	50	0	0	0	50	0
	sur-2(ku9)	32	27	0	3	16	25	21	3	4	17	37	4	2	14	39	4
	hsf-1(sy441)	50	0	0	0	50	0	0	0	50	0	0	0	50	0	0	0
	hsf-1; sur-2	41	12	0	3	14	34	9	3	11	20	19	4	3	19	25	4
Exp#2	N2(Bleached)	0	36	22	0	0	0	50	0	0	0	50	0	0	0	50	0
	sur-2(ku9)	32	22	0	4	11	21	24	4	5	19	31	5	3	15	33	5
	hsf-1(sy441)	50	0	0	0	50	0	0	0	50	0	0	0	50	0	0	0
	hsf-1; sur-2	41	14	0	4	14	35	10	5	7	24	18	5	3	18	26	5
Exp#3	N2(Bleached)	0	42	11	0	0	0	50	0	0	0	50	0	0	0	50	0
	sur-2(ku9)	34	18	0	4	9	27	15	4	6	14	30	4	3	11	37	4
	hsf-1(sy441)	50	0	0	0	50	0	0	0	50	0	0	0	50	0	0	0
	hsf-1; sur-2	43	11	0	6	11	35	12	6	7	23	19	7	3	19	25	7
Raw data for Fig 8d
Details of aging experiments
	Replicate #1			Replicate #2			Replicate #3
	N2	sur-2(ku9)		N2	sur-2(ku9)		N2	sur-2(ku9)
Mean (KM)	21.055	24.1116	0.145	20.381	22.2797	0.093	21.4782	21.2749	-0.009
Median (KM)	20	24	0.2	21	23	0.095	21	23	0.095
Max	31	38	0.226	30	35	0.167	33	35	0.061
25th percentile	17	20	0.176	16	19	0.188	16	19	0.188
75th percentile	24	27	0.125	23	26	0.13	26	26	0
Log-Rank Statistics (p values)		p =	3.6e-05		p =	0.007698		p =	0.925248
Replicate #1
	N2		sur-2(ku9)
Time (Days)	Censored	Died	Censored	Died
4			39
6	9		10
8	13		3	1
10	21		1
13	17	4	3	2
15	5	12	1	5
17	3	15	1	6
20		21	1	13
22		11	0	19
24		11	0	18
27		10		16
29		6		7
31		2		5
34				5
36				2
38				2
Replicate #2
	N2		sur-2(ku9)
Time (Days)	Censored	Died	Censored	Died
2	5		43
5			8
7	8		13	4
9	35	3	18	3
12	9	3	1
14	6	11	2	3
16	2	10	1	3
19	1	18	1	12
21	1	16		12
23		15	2	11
26		9		9
28		6		7
30		2		3
33				2
35				2
Replicate #3
	N2		sur-2(ku9)
Time (Days)	Censored	Died	Censored	Died
2	7		39
5	0		13
7	3		10	2
10	28	2	16	3
12	8	2	3	7
14	9	12		4
16	5	13		4
19	1	16	2	10
21		12		9
23		10	1	15
26		13		12
28		14		5
30		3		2
33		2		2
35				1
Raw data for Fig 8h
Number of animals		day14			day20			day26
		L1-L2	L3-L4	Adult	L1-L2	L3-L4	Adult	L1-L2	L3-L4	Adult
Exp#1	N2	0	44	7	0	0	50
	hsf-1(sy441)	50	0	0	50	0	0	50	0	0
	rcd-1(hru150)	0	45	8	0	0	50
	hsf-1; rcd-1	33	35	0	5	53	0	0	35	18
Exp#2	N2	0	34	18	0	0	50
	hsf-1(sy441)	50	0	0	50	0	0	50	0	0
	rcd-1(hru150)	0	36	22	0	0	50
	hsf-1; rcd-1	25	33	0	6	41	7	0	31	23
Exp#3	N2	0	37	19	0	0	50
	hsf-1(sy441)	50	0	0	50	0	0	50	0	0
	rcd-1(hru150)	0	41	16	0	0	50
	hsf-1; rcd-1	26	39	0	9	38	3	0	35	26
Raw data for Fig 8i
Details of aging experiments
	Replicate #1			Replicate #2			Replicate #3
	N2	rcd-1(hru150)		N2	rcd-1(hru150)		N2	rcd-1(hru150)
Mean (KM)	25.901	24.9351	-0.037	25.7096	24.681	-0.04	25.3374	24.8093	-0.021
Median (KM)	25	25	0	25	25	0	25	25	0
Max	41	37	-0.098	44	37	-0.159	37	34	-0.081
25th percentile	23	20	-0.13	23	23	0	20	20	0
75th percentile	30	30	0	30	27	-0.1	30	30	0
Log-Rank Statistics (p values)		p =	0.189864		p =	0.060073		p =	0.305776
Replicate #1
	N2		rcd-1(hru150)
Time (Days)	Censored	Died	Censored	Died
4	2		2
6	4		8
9	28		39
11	8		11
13	6	2	10	2
16	5	4	11	4
18	8	5	6	6
20	3	9		21
23	2	33	1	17
25		24		21
27		21		13
30		15		13
32		11		7
34		4		6
37		4		2
39		1
41		1
Replicate #2
	N2		rcd-1(hru150)
Time (Days)	Censored	Died	Censored	Died
4	2		4
6	2		9
9	27		43
11	7		11
13	15		12	1
16	8	2	7	1
18	4	5	2	9
20		21		15
23		24	2	25
25		27		21
27		19		17
30		17		12
32		11		7
34		6		1
37		1		1
39		1
41		0
44		1
Replicate #3
	N2		rcd-1(hru150)
Time (Days)	Censored	Died	Censored	Died
4	2
6	5		11
9	31		32
11	15		15
13	9	1	10
16	10	3	10	2
18	3	8	2	13
20		20	1	20
23		19	1	22
25		24	1	17
27		14		11
30		17		19
32		12		9
34		4		4
37		3

[truncated: 3 more sheets: ExtFig11, ExtFig13, ExtFig15]
